# Supplementary material for: Temozolomide Is a Potential Therapeutic Tool for Patients With Metastatic Pheochromocytoma/Paraganglioma—Case Report and Review of the Literature
Source: Front Endocrinol (Lausanne). 2020 Feb 18;11:61. doi: 10.3389/fendo.2020.00061 (PMC7040234; doi:10.3389/fendo.2020.00061)
Supplement: Supplementary file 2 [file Data_Sheet_2.xls]

## Sheet: mutations in ClinVar_database
#gene	chr	position	depth	alt%	ref	alt	rs	sub_region	nuc_change	AA_change	mul_type	het_hom	clin_significance	OMIM_info	clin_all_dis	All_freq	EAS_freq
NF1	chr17	29553485	599	99.83	G	A	rs2285892	exon18	NM_001042492.2(NF1):c.2034G>A	p.Pro678Pro	synonymous	Hom	Benign;Likely benign	601321 NEUROFIBROMATOSIS-NOONAN SYNDROME; NFNS;;NOONAN-NEUROFIBROMATOSIS SYNDROME;;NEUROFIBROMATOSIS WITH NOONAN PHENOTYPE##no_disease##no_disease	Café-au-lait macules with pulmonary stenosis;Hereditary cancer-predisposing syndrome;Neurofibromatosis, familial spinal;Neurofibromatosis, type 1;Neurofibromatosis-Noonan syndrome;not specified	0.496805	0.5258
KIF1B	chr1	10318652	34021	44.72	C	G	rs12402052	exon4	NM_015074.3(KIF1B):c.285C>G	p.Ala95Ala	synonymous	Het	Benign;Likely benign	256700 NEUROBLASTOMA, SUSCEPTIBILITY TONEUROBLASTOMA, SUSCEPTIBILITY TO, 1, INCLUDED; NBLST1, INCLUDED##no_disease##no_disease	Charcot-Marie-Tooth, Type 2;Neuroblastoma;Pheochromocytoma;not specified	0.230032	0.2887
VHL	chr3	10191943	26662	99.99	G	A	rs1642742	UTR3	NM_000551.3(VHL):c.*294G>A	--	.	Hom	Benign	193300 VON HIPPEL-LINDAU SYNDROME; VHLVON HIPPEL-LINDAU SYNDROME, MODIFIERS OF, INCLUDED##no_disease##no_disease	Von Hippel-Lindau syndrome	0.557109	0.8165
SDHB	chr1	17380497	235	100	G	T	rs2746462	exon1	NM_003000.2(SDHB):c.18C>A	p.Ala6Ala	synonymous	Hom	Benign	606864 PARAGANGLIOMA AND GASTRIC STROMAL SARCOMA;;CARNEY-STRATAKIS SYNDROME;;PARAGANGLIOMA AND GASTROINTESTINAL STROMAL TUMOR; GIST##no_disease##no_disease	Hereditary cancer-predisposing syndrome;Paraganglioma and gastric stromal sarcoma;Pheochromocytoma;not specified	0.957069	0.996
RET	chr10	43606687	1172	99.91	A	G	rs1800860	exon7	NM_020975.4(RET):c.1296A>G	p.Ala432Ala	synonymous	Hom	Benign;not provided	191830 RENAL HYPODYSPLASIA/APLASIA 1; RHDA1;;RENAL ADYSPLASIA;;RENAL AGENESIS;;RENAL APLASIA;;HEREDITARY RENAL APLASIA; HRA##no_disease##no_disease	Hereditary cancer-predisposing syndrome;Hirschsprung Disease, Dominant;Multiple endocrine neoplasia;Pheochromocytoma;Renal adysplasia;not specified	0.77516	0.8006
RET	chr10	43615094	1305	50.04	C	T	rs1800862	exon14	NM_020975.4(RET):c.2508C>T	p.Ser836Ser	synonymous	Het	Benign;Likely benign	191830 RENAL HYPODYSPLASIA/APLASIA 1; RHDA1;;RENAL ADYSPLASIA;;RENAL AGENESIS;;RENAL APLASIA;;HEREDITARY RENAL APLASIA; HRA##no_disease##no_disease	Hirschsprung Disease, Dominant;Multiple endocrine neoplasia;Pheochromocytoma;Renal adysplasia;not provided;not specified	0.0359425	.
KIF1B	chr1	10435324	46184	55.99	C	A	rs11121552	exon46	NM_015074.3(KIF1B):c.5163C>A	p.Thr1721Thr	synonymous	Het	Benign;Likely benign	256700 NEUROBLASTOMA, SUSCEPTIBILITY TONEUROBLASTOMA, SUSCEPTIBILITY TO, 1, INCLUDED; NBLST1, INCLUDED##no_disease##no_disease	Charcot-Marie-Tooth, Type 2;Neuroblastoma;Pheochromocytoma;not specified	0.231629	0.2827

## Sheet: Other mutations
#gene	Chr	Pos	Depth	Ref	Alt	alt%	snp	Alt_type	Sub_region	Clin_info	Cosmic_info	NM_info	Mul_type2	NM_info2	rs	All_freq	EAS_freq
KIF1B	chr1	10367424	12827	G	A	44.39	snp	HET	UTR3	CLINSIG=.;CLNDBN=.;CLNACC=.;CLNDSDB=.;CLNDSDBID=.	.	NM_015074.3:c.1977+10120G>A;NM_183416.3:c.*2719G>A;	.	.	rs2004034	0.231629	0.2897
KIF1B	chr1	10367591	3052	T	C	47.68	snp	HET	UTR3	CLINSIG=.;CLNDBN=.;CLNACC=.;CLNDSDB=.;CLNDSDBID=.	.	NM_015074.3:c.1977+10287T>C;NM_183416.3:c.*2886T>C;	.	.	rs1065828	0.334065	0.3462
KIF1B	chr1	10366692	570	C	G	15.82	snp	HET	UTR3	CLINSIG=.;CLNDBN=.;CLNACC=.;CLNDSDB=.;CLNDSDBID=.	.	NM_183416.3:c.*1987C>G;NM_015074.3:c.1977+9388C>G;	.	.	rs4623	0.334265	0.3472
KIF1B	chr1	10366487	19282	T	G	49.05	snp	HET	UTR3	CLINSIG=.;CLNDBN=.;CLNACC=.;CLNDSDB=.;CLNDSDBID=.	.	NM_015074.3:c.1977+9183T>G;NM_183416.3:c.*1782T>G;	.	.	rs8019	0.383786	0.3482
RET	chr10	43622933	3971	T	C	51.83	snp	HET	UTR3	CLINSIG=.;CLNDBN=.;CLNACC=.;CLNDSDB=.;CLNDSDBID=.	.	NM_020975.4:c.3188-627T>C;NM_020630.4:c.*731T>C;	.	.	rs2565200	0.765375	0.4762
